# Supplementary material for: Identification of the WRKY Gene Family and Characterization of Stress-Responsive Genes in Taraxacum kok-saghyz Rodin
Source: Int J Mol Sci. 2022 Sep 7;23(18):10270. doi: 10.3390/ijms231810270 (PMC9499643; doi:10.3390/ijms231810270)
Supplement: Supplementary file 1 [file ijms-23-10270-s001.zip]

Archive with 6 entries (6 files):
- Table S1 TKS WRKY genes and legends.pdf
- Table S2 The 20 motifs in TKS WRKY proteins.pdf
- Table S3 The 20 motifs in nine species WRKY proteins.pdf
- Table S4 Statistics of cis-acting elements of TkWRKY genes.pdf
- Table S5 Transcriptome data sets of TKS WRKY genes.pdf
- Table S6 Primers for Real-time RT-PCR.pdf
